# Supplementary material for: Combination of bioaffinity ultrafiltration-UFLC-ESI-Q/TOF-MS/MS, in silico docking and multiple complex networks to explore antitumor mechanism of topoisomerase I inhibitors from Artemisiae Scopariae Herba
Source: BMC Complement Med Ther. 2023 Sep 12;23:317. doi: 10.1186/s12906-023-04146-x (PMC10496380; doi:10.1186/s12906-023-04146-x)
Supplement: Supplementary file 2 — Additional file 2. Collection of target proteins and pathways for topoisomerase I Inhibitors from ASH extract [file 12906_2023_4146_MOESM2_ESM.xlsx]

## Sheet: Sheet1
Additional file 2: Collection of target proteins and pathways for topoisomerase I Inhibitors from ASH extract
No.	Target proteins		No.	Pathways
1	P05067		1	hsa00910
2	Q9UNQ0		2	hsa05200
3	P22303		3	hsa05208
4	O60218		4	hsa05235
5	P0DUB6		5	hsa05417
6	P10275		6	hsa05215
7	P58335		7	hsa05205
8	P21397		8	hsa01521
9	P08236		9	hsa05418
10	Q9H8M2		10	hsa05207
11	Q8N1Q1		11	hsa05010
12	P43166		12	hsa01522
13	P0DP23		13	hsa05221
14	P16152		14	hsa04066
15	P35520		15	hsa05135
16	P04798		16	hsa04657
17	Q16678		17	hsa05162
18	P10632		18	hsa05212
19	P16220		19	hsa04722
20	P11926		20	hsa05167
21	P09417		21	hsa01523
22	Q15717		22	hsa04151
23	Q14576		23	hsa04625
24	Q9NZ08		24	hsa04014
25	O75460		25	hsa04926
26	Q9Y256		26	hsa04668
27	P43250		27	hsa04917
28	Q16665		28	hsa04726
29	P60568		29	hsa05225
30	P05231		30	hsa05163
31	Q9UK17		31	hsa05214
32	B2RXH2		32	hsa05219
33	Q04760		33	hsa04064
34	P18054		34	hsa00590
35	P16050		35	hsa01100
36	P09917		36	hsa04931
37	P08183		37	hsa04012
38	P33527		38	hsa05161
39	Q9HC98		39	hsa04062
40	Q9NPH5		40	hsa04915
41	P15559		41	hsa04010
42	P35354		42	hsa05204
43	P49763		43	hsa05211
44	P27169		44	hsa04510
45	Q13332		45	hsa05230
46	Q06609		46	hsa05022
47	P48061		47	hsa05224
48	P15907		48	hsa04913
49	P59538		49	hsa05220
50	Q9H4B7		50	hsa04933
51	O14746		51	hsa05142
52	Q04206		52	hsa04660
53	O00206		53	hsa04728
54	O95271		54	hsa04370
55	Q9H2K2		55	hsa04662
56	P02766		56	hsa00380
57	Q13564		57	hsa05415
58	P15692		58	hsa00790
59	P47989		59	hsa05226
60	P11387		60	hsa05152
61	P29372		61	hsa05170
62	P15121		62	hsa05031
63	P27695		63	hsa05120
64	P15056		64	hsa04520
65	O43570		65	hsa00591
66	P07451		66	hsa05218
67	P00918		67	hsa05223
68	P35218		68	hsa05030
69	P22748		69	hsa04620
70	P23280		70	hsa04928
71	P51679		71	hsa04210
72	O14757		72	hsa04659
73	P53355		73	hsa05213
74	P14061		74	hsa04936
75	P37059		75	hsa04015
76	P03372		76	hsa05210
77	Q92731		77	hsa00140
78	P01100		78	hsa04024
79	Q9HC97		79	hsa05222
80	P78417		80	hsa05166
81	P15884		81	hsa04921
82	Q9UQM7		82	hsa04218
83	Q13554		83	hsa04720
84	P51812		84	hsa05160
85	O75581		85	hsa05202
86	Q9Y6K9		86	hsa05231
87	Q16236		87	hsa05171
88	P19838		88	hsa00982
89	Q9GZQ4		89	hsa04916
90	O60285		90	hsa04914
91	P07237
92	P05164
93	Q16512
94	P24666
95	P09923
96	P04049
97	O75751
98	P04278
99	P10636
100	P11388
101	P35869
102	P28907
103	Q15078
104	P05177
105	P19784
106	P67870
107	P27487
108	P36888
109	P49841
110	P39900
111	P08253
112	P14780
113	P09874
114	P37840
115	P14679
116	P31749
117	Q9UM73
118	Q96GD4
119	P56817
120	Q9ULX7
121	P00915
122	Q16790
123	P06493
124	P11712
125	P68400
126	P25024
127	P21917
128	P00533
129	Q05397
130	P08069
131	P08581
132	P45452
133	P08254
134	Q15746
135	P51955
136	P27986
137	P04054
138	P11309
139	P06737
140	P00734
141	P30530
142	P30518
143	P35968
144	P17516
145	Q9Y2D0
146	P61604
147	P10809
148	O43826
149	Q99972
150	Q15466
151	Q06124
152	P05091
153	P27338
154	P40925
155	O15427
156	P43354
157	Q15120
158	Q16654
159	Q9Y263
160	P00747
